# Supplementary material for: CSNK1A1 mutations and gene expression analysis in myelodysplastic syndromes with del(5q)
Source: Br J Haematol. 2015 Jun 18;171(2):210–4. doi: 10.1111/bjh.13563 (PMC4744770; doi:10.1111/bjh.13563)
Supplement: Supplementary file 1 — Table SI. Patient details. [file BJH-171-210-s001.xlsx]

## Sheet: Sheet1
Supplementary Table 1. Patient details.
Patient ID	Subtype	Karyotype
MDS01	RA (5q- syndrome)	46,XY,del(5)(q13q33)[30]
MDS02	RAEB1	46,XY,del(5)(q14q34)[2]/47,XY,del(5)(q14q34),+21[20]
MDS03	RA	46,XX,del(5)(q13q33)[30]
MDS04	RA	46,XY,del(5)(q21q34)[5]/46,XY,inv(3)(q13q25),del(5)(q21q34)[25]
MDS05	RA	46,XX,t(1;3)(p33;p14),del(5)(q14q34)[21]/46,XX[4]
MDS06	RAEB1	46,XX,del(5)(q14q34)[20]/46,XX[5]
MDS07	RA	46,XX,del(5)(q14q34),inv(9)(p11q13)c[30]
MDS08	RARS	46,XX,del(5)(q14q34)[30]
MDS09	RAEB	92<4n>,XXYY,del(5)(q14q33)[30]
MDS10	RAEB	46,XX,del(5)(q15q33)[20]
MDS11	RA	46,XX,t(2;11)(?;?),del5(q13q33)[18]/46,XX[2]
MDS12	RAEB(RS)	46,XX,del(5)(q13q33),t(6;12)(q13;p12)[2]/44,XX,-7,-22[3]/47,XX,del(5)(q13q33),t(6;12)(q13;p12),+mar[15]/46,XX[3]
MDS13	RA (5q- syndrome)	46,XY,del(5)(q13q33)[30]
MDS14	RA (5q- syndrome)	46,XX,del(5)(q13q33)[26]/46,XX[4]
MDS15	RAEB	46,XX,del(5)(q13q33)[20]/46,XX[10]
MDS16	CMML	46,XY,del(5)(q13q33),del(13)(q12q22)[20]
MDS17	RAEB	46,XX,del(5)(q13q33),del(11)(q23)[30]
MDS18	RA	46,XX,del(5)(q13q33),+8[30]
MDS19	RA (5q- syndrome)	46,XX,del(5)(q13q33)[30]
MDS20	RA (5q- syndrome)	46,XX,del(5)(q14q33)[27]/46,XX[3]
MDS21	RA	46,XX,del(5)(q13q31)[18]/48,XX,del(5)(q13q31),idic(21)(q22),+2mar[2]/46,XX[1]
MDS22	RA (5q- syndrome)	46,XX,del(5)(q13q33)[30]
MDS23	RA (5q- syndrome)	46,XY,del(5)(q?)[30]
MDS24	RA (5q- syndrome)	46,XX,del(5)(q13q33)[30]
MDS25	RA (5q- syndrome)	46,XX,del(5)(q13q33)[30]
MDS26	RA (5q- syndrome)	46,XX,del(5)(q13q33)[5]/46,XX[7]
MDS27	RA (5q- syndrome)	46,XX,del(5)(q22q35)[30]
MDS28	RA	46,XX,del(5)(q13q33),del(11)(q22)[3]/46,XX[27]
MDS29	RA (5q- syndrome)	46,XX,del(5)(q33q34)[30]
MDS30	RAEB	43 ̴45,XY,del(5)(q31),der(7)t(7;12)(q22;q1?3),-12,-13,-19,del(20)(q1?3)[cp4]
MDS31	RA (5q- syndrome)	46,XX,del(5)(q31q33)[8]/46,XX[31]
MDS32	RAEB	46,XX,del(5)(q13q33)[12]/46,XX[3]
MDS33	RA (5q- syndrome)	46,XX,del(5)(q?)[30]
MDS34	RAEB	45,XX,del(5)(q13q33),-7,del(12)(p11p12)[12]/45,XX,del(5)(q13q33),-7,t(8;13)(q21;q31)[2]/46,XX[1]
MDS35	RA (5q- syndrome)	46,XX,del(5)(q13q33)[26]/46,XX[4]
MDS36	RA (5q- syndrome)	46,XX,del(5)(q?)[30]
MDS37	RA (5q- syndrome)	46,XX,del(5)(q13q33)[30]
MDS38	RA (5q- syndrome)	46,XX,del(5)(q13q33)[30]
MDS39	RA (5q- syndrome)	46,XX,del(5)(q14q33)[30]
MDS40	RA	46,Y,der(X)t(X;12)(p22;q21),del(5)(q14;q33),del(12)(p11q13)[27]/46,XY[3]
MDS41	RA (5q- syndrome)	46,XX,del(5)(q?)[30]
MDS42	RA (5q- syndrome)	46,XX,del(5)(q31q33)[30]
MDS43	RA	46,XX,del(5)(q?)[30]
MDS44	RAEB-1	46,XX,del(5)(q13q33)[17]/46,XX[3]
MDS45	RA (5q- syndrome)	46,XY,del(5)(q?)[25]
MDS46	RA (5q- syndrome)	46,XY[51]
MDS47	RAEB-1	46,XY,del(5)(q11q35)[23]/47,XY,+1,del(5)(q11q35)[3]/46,XY,del(5)(q11q35),add(9)(q34)[1]/46,del(5)(q15q35orq22q35)[1]/46,XY[2]
MDS48	RCMD-RS	46,XY,del(5)(q14q34),del(17)(p12),1dmin[10]
MDS49	MDS del(5q)	46,XX,del(5)(q13q33)[25]
MDS50	MDS del(5q)	46,XX,del(5)(q13q33)[30]
MDS51	MDS/AML	46,XX,del(5)(q13q33)[18]/46,XX[2]
MDS52	RAEB1	46,XX,del(20)(q11.2)[10]/46,XX,add(5)(q22),del(20)(q11.2)[4]/46,XX,del(5)q13q33)[6]
MDS53	RAEB2	46,XX,del(5)(q13q31)[17]/46,XX[3]
MDS54	RA (5q- syndrome)	46,XX,del(5)(q13q31)[4]/46,XX[16]
MDS55	RAEB	46,XY,del(5)(q13q31)[9]/46,XY[6]
MDS56	MDS del(5q)	46,XY,del(5)(q13q31)[2]/46,XY[18]
MDS57	RA(5q- syndrome)	46,XY,del(5)(q15q31)[10]/46,XY[10]
MDS58	RA(5q- syndrome)	46,XX,del(5)(q13q33)[18]/46,XX[2]
MDS59	RA(5q- syndrome)	46,XX,del(5)(q13q33)[19]/46,XX[4]
MDS60	RAEB2	46,XX,del(5)(q13q33)[2]/47,XX,del(1)(p3?4),del(5)(q13q33),+mar[16]/46,XX[2]
MDS61	RA(5q- syndrome)	46,XX,del(5)(q13q33)[17]/46,XX[3]
MDS62	RA(5q- syndrome)	46,XX,del(5)(q22q35)[19]/46,XX[1]
MDS63	RA(5q- syndrome)	46,XY,del(5)(q13q33)[2]/46,XY[19]
MDS64	RA(5q- syndrome)	46,XY,del(5)(q13q33)[20]
MDS65	RAEB1	46,XX,del(5)(q31q35)[7]/46,XX[6]
MDS66	MDS del(5q)	46,XX,del(5)(q13q33)[6]/46,XX[14]
MDS67	RAEB1	46,XX,del(5)(q13q33)[3]/46,XX[17]
MDS68	MDS	46,XX,del(5)(q13q31)[15]/46,XX[8]
MDS69	MDS	46,XX,del(5)(q14q34) [9] / 46,XX [13]
MDS70	MDS	46,XX,del(5)(q13q33)[14]/46,XX[8]
MDS71	RA	47 XX,del(5)(q?),+8[20]
MDS72	RA	46,XX,del(5)(q?),del(7)(q?)[30]
MDS73	RAEB	46,XY,del(5)(q?)[20]
MDS74	RA(5q- syndrome)	46,XY,del(5)(q?)[30]
MDS75	RA(5q- syndrome)	46,XY,del(5)(q?)[30]
MDS76	RA(5q- syndrome)	46,XX,del(5)(q?)[30]
MDS77	RA(5q- syndrome)	46,XX,del(5)(q?)[20]
MDS78	RA(5q- syndrome)	46,XX,del(5)(q?)[30]
MDS79	RA(5q- syndrome)	46,XX,del(5)(q?)[25]
MDS80	RA	47,XX,del(5)(q?),+8[25]
MDS81	RA	46,XX,t(2,11)(p16;q23),del(5)(q?)[30]
MDS82	RA	46,XY,del(5)(q?)[25]
MDS83	RA(5q- syndrome)	46,XX,del(5)(q?)[25]
MDS84	RA(5q- syndrome)	46,XX,del(5)(q?)[30]
MDS85	RA(5q- syndrome)	46,XX,del(5)(q?)[30]
MDS86	RA(5q- syndrome)	46,XX,del(5)(q?)[30]
MDS87	RA(5q- syndrome)	46,XX,del(5)(q?)[20]
MDS88	RAEB2	46,XY,del(5)(q?)[30]
MDS89	RA	47,XX,del(5)(q?),del(7)(q?),+8[30]
MDS90	RA(5q- syndrome)	46,XY,del(5)(q?)[20]
MDS91	RA	47,XX,del(5)(q?),+8[30]
MDS92	RAEB2	46,XX,del(5)(q?),del(11)(q?)[30]
MDS93	MDS	46,XX,del(5)(q?)[30]
MDS94	MDS	46,XX,del(5)(q13q32)[30]
MDS95	MDS	45,XY,der(1)(q?),-2,der(3)(q?),-5,-7,+2mar[6]/46,XY[24]
MDS96	RAEB	46,XX,del(5)(q?)[30]
MDS97	MDS/AML	45,XY,der(1)(p?),-2,der(3)(q?),-5,-7,t(9;22)(q34;q11),der(17)(?),+2mar[30]
MDS98	MDS	46,XY,del(5)(q13q33)[8]/46,XY[22]
MDS99	MDS	46,XX,del(5)(q13q33)[30]
MDS100	MDS	46,XX,del(5)(q13q33)[20]/46,XX[10]
MDS101	RAEB	46,XY,del(5)(q13q33),+8,-20,-22,+mar[27]/46,XY[3]
MDS102	MDS/AML	46,XY,del(5)(q13q33),+8,-20,-22,+mar[20]/46,XY,del(5)(q13q31),+8,add(11)(q23),-20,-22,+mar[10]
MDS103	MDS	45,XX,der(1)(p?),del(5)(q13q33),-7,-21,-22,+2mar[26]/47,XX,del(5)(q13q33),-7,-17,+3mar[4]
MDS104	MDS/AML	48 ̴50,XX,del(5)(q13q33),del(7)(q11q21),i(12)(q10),+2 ̴4mar[41]/46,XX,del(5)(q13q33)[8]/46,XX[1]
